# Supplementary material for: How Long Do Implanted Triclosan Sutures Inhibit Staphylococcus aureus in Surgical Conditions? A Pharmacological Model
Source: Pharmaceutics. 2022 Feb 28;14(3):539. doi: 10.3390/pharmaceutics14030539 (PMC8953209; doi:10.3390/pharmaceutics14030539)
Supplement: Supplementary file 1 [file pharmaceutics-14-00539-s001.zip]

Archive with 1 entries (1 files):
- pharmaceutics-1568782-supplementary.pdf
